# Supplementary material for: A modified surgical approach to women with obstetric anal sphincter tears by separate suturing of external and internal anal sphincter. A modified approach to obstetric anal sphincter injury
Source: BMC Pregnancy Childbirth. 2010 Sep 9;10:51. doi: 10.1186/1471-2393-10-51 (PMC2949785; doi:10.1186/1471-2393-10-51)
Supplement: Additional file 1 — Table 1: Clinical characteristics of study and control groups. Means ± standard deviations, or numbers and percentages are given. OASI = obstetric anal sphincter injury. * Birthweight as compared to a gestational age adjusted reference population (Marsal 1996). ‡ p < 0.01, † p < 0.05 as compared to study group. [file 1471-2393-10-51-S1.XLS]

## Sheet: Table 1
Table 1. Clinical characteristics of study and control groups
					OASI			Vaginal
		Study group			Control group			Control group
		(n = 26)			(n = 146)			(n = 77)
Maternal characteristics
	Age (years)	29.3	± 4.8		29.8	± 4.0		29.5	± 5.3
	Uniparae (n)	17	65.4%		111	76.0%		76	98.7%
	Blood loss (ml)	681	± 416		517	± 279	‡	421	± 184	†
	BMI (kg/m2)	22.5	± 2.4		23.2	± 3.0		23.2	± 2.9
Mode of delivery
	Vaginal, non-operative (n)	21	80.8%		106	0.726027		71	92%
	Vaginal, operative (n)	5	19.2%		40	0.273973		6	7.9%
	Grade 2 perineal tear	0	0%		0	0		24	31.2%
	Grade 3 perineal tear	18	69.2%		117	80.1%		0	0%
	Grade 4 perineal tear	8	30.8%		29	19.9%		0	0%
	Mediolateral episiotomy	8	30.8%		56	38.4%		19	24.7%
	Vaginal tear	6	23.1%		23	15.8%		5	6.5%
Neonates
	Gestational age at birth (weeks)	39.9	± 1.7		40.1	± 1.1		40.0	± 1.8
	Birthweight (g)	3674	± 650		3787	± 473		3599	± 473
	Birthweight deviation (%)*	3.0%	± 13		4.9%	± 12.8		0.3%	± 8.9%
	5-min Apgar score <7	1	3.8%		0	0.0%		0	0.0%
	pH umbilical artery **	7.18	± 0.09		7.17	± 0.08		7.19	± 0.08
		(n = 18)			(n = 112)			(n = 50)
	pH umbilical vein **	7.28	± 0.09		7.27	± 0.07		7.30	± 0.08
		(n = 24)			(n = 137)			(n = 70)
Delivered again within 2 years		4/26	15.4%		13/145	8.9%		17/77	22.1%
Means + standard deviations, or numbers and percentages are given. OASI = obstetric
anal sphincter injury
* Birthweight as compared to a gestational age adjusted reference population (Marsal 1996).
** Not investigated in all cases.
	‡ p < 0.01, † p < 0.05 as compared to study group
