# Supplementary material for: A modified surgical approach to women with obstetric anal sphincter tears by separate suturing of external and internal anal sphincter. A modified approach to obstetric anal sphincter injury
Source: BMC Pregnancy Childbirth. 2010 Sep 9;10:51. doi: 10.1186/1471-2393-10-51 (PMC2949785; doi:10.1186/1471-2393-10-51)
Supplement: Additional file 2 — Table 2: Symptoms among study group, vaginal control, and OASI control groups. Some women do not answer all questions. [file 1471-2393-10-51-S2.XLS]

## Sheet: Table 2
Table 2. Symptoms among study group, vaginal control, and OASI control groups
										OASI			Vaginal
					Points per		Study group			control group			control group
					question		(n = 26)			(n = 146)			(n = 77)
							26			146			77
Fecal incontinence score*
	No problem (score = 0)						19	73.1%		70	47.9%		51	66.2%
	Slight problem (score = 1)						3	11.5%		23	15.8%		7	9.1%
	Large problem (score > 2)						4	15.4%		53	36.3%		19	24.7%
	How often do you experiance leakage of involontary gas?
		Newer			0		16	61.5%		50	34.2%		47	61.0%
		Once a week			0		5			50			19
		1 to 6 times a week			1		4			32			7
		Always			2		1			13			3
	How often do you experiance fecal soiling in your undervear?
		Newer			0		21	80.8%		93	63.7%		60	77.9%
		Once a week			1		4			32			11
		1 to 6 times a week			2		1			13			3
		Always			3		0			6			3
	How often do you experiance facal leakage assuming loose stool?
		Newer			0		22	84.6%		106	72.6%		63	81.8%
		Once a week			1		3			30			10
		1 to 6 times a week			2		1			5			4
		Always			3		0			4			0
	How often do you experiance facal leakage assuming solid stool?
		Newer			0		24	92.3%		130	89.0%		70	90.9%
		Once a week			1		2			13			5
		1 to 6 times a week			2		0			1			2
		Always			3		0			2			0
	How often do you have soiling protection daytime?
		Newer			0		25	96.2%		131	89.7%		69	89.6%
		Once a week			1		1			4			3
		1 to 6 times a week			2		0			1			3
		Always			3		0			9			2
	How often do you have soiling protection nighttime?
		Newer			0		26	100.0%		141	96.6%		75	97.4%
		Once a week			1		0			1			2
		1 to 6 times a week			2		0			2			0
		Always			3		0			2			0
How often do you experiance dyspareunia
	Never						13	50.0%		104	71.2%		45	58.4%
	Sometimes						7			35			26
	Often						3			5			4
	Always						3			0			2
Is your bowel habits a social problem
	Not at all						20	76.9%		110	75.3%		72	93.5%
	Some						6			34			4
	Quite a lot						0			2			0
	A great deal						0			0			1
How often do you need to manually assist defecation
	Never						24	92.3%		115	78.8%		64	83.1%
	Once a week						2			26			8
	1 to 6 times a week						0			4			2
	Always						0			0			0
Some women do not answer all questions
