# Supplementary material for: A modified surgical approach to women with obstetric anal sphincter tears by separate suturing of external and internal anal sphincter. A modified approach to obstetric anal sphincter injury
Source: BMC Pregnancy Childbirth. 2010 Sep 9;10:51. doi: 10.1186/1471-2393-10-51 (PMC2949785; doi:10.1186/1471-2393-10-51)
Supplement: Additional file 3 — Table 3: Distribution of anal incontinence score [file 1471-2393-10-51-S3.XLS]

## Sheet: Table 3
Table 3 Distribution of anal incontinence score
			Study group			OASI control group			Vaginal control group
			(n = 26)			(n = 146)			(n = 77)
Anal incontinence score
	0		19	0.73		70	0.48		51	0.66
	1		3	0.12		23	0.16		7	0.09
	2		0	0		18	0.12		6	0.08
	3		2	0.08		14	0.1		5	0.06
	4		1	0.04		8	0.05		3	0.04
	5		0	0		1	0.01		0	0
	6		0	0		1	0.01		2	0.03
	7		1	0.04		2	0.01		1	0.01
	8		0	0		3	0.02		1	0.01
	9		0	0		0	0		0	0
	> 10		0	0		6	0.04		1	0.01
